# Supplementary material for: Dermacentor marginatus and Dermacentor reticulatus, and Their Infection by SFG Rickettsiae and Francisella-Like Endosymbionts, in Mountain and Periurban Habitats of Northwestern Italy
Source: Vet Sci. 2020 Oct 16;7(4):157. doi: 10.3390/vetsci7040157 (PMC7712301; doi:10.3390/vetsci7040157)
Supplement: Supplementary file 1 [file vetsci-07-00157-s001.zip]

Archive with 2 entries (2 files):
- Supplementary materials_Figure S1_A.TIF
- Supplementary materials_Figure S1_B.TIF
